# Supplementary material for: Clozapine and Pneumonia: Synthesizing the Link by Reviewing Existing Reports—A Systematic Review and Meta-Analysis
Source: Medicina (Kaunas). 2024 Dec 6;60(12):2016. doi: 10.3390/medicina60122016 (PMC11728434; doi:10.3390/medicina60122016)
Supplement: Supplementary file 1 [file medicina-60-02016-s001.zip]

Archive with 1 entries (1 files):
- medicina-3333516-supplementary.pdf
